# Supplementary material for: Different Perspectives on Retest Effects in the Context of Spatial Thinking: Interplay of Behavioral Performance, Cognitive Processing, and Cognitive Workload
Source: J Intell. 2023 Mar 29;11(4):66. doi: 10.3390/jintelligence11040066 (PMC10145210; doi:10.3390/jintelligence11040066)
Supplement: Supplementary file 1 [file jintelligence-11-00066-s001.zip]

Archive with 11 entries (10 files):
- AnalysisScript_ESM.R
- data_ESM.RData
- Study_LongVersion_RCube_ET_CombinedMLMs.RData
- Tables/
- Tables/ModelComparison_ACC_logistic.txt
- Tables/ModelComparison_CR.txt
- Tables/ModelComparison_Entropy.txt
- Tables/ModelComparison_IPA.txt
- Tables/ModelComparison_Levenshtein.txt
- Tables/ModelComparison_Loc.txt
- Tables/ModelComparison_RT.txt
