# Supplementary material for: Different Perspectives on Retest Effects in the Context of Spatial Thinking: Interplay of Behavioral Performance, Cognitive Processing, and Cognitive Workload
Source: J Intell. 2023 Mar 29;11(4):66. doi: 10.3390/jintelligence11040066 (PMC10145210; doi:10.3390/jintelligence11040066)
Supplement: Supplementary file 1 [file jintelligence-11-00066-s001.zip › Tables/ModelComparison_ACC_logistic.txt]

ACC_1	ACC_2a	ACC_2b	ACC_3a	ACC_3b	ACC_4a	ACC_4b
Level_4.1_AIC	1636	1635	1606	1573	1551	1573	1546*
Level_4.1_BIC	1648	1653	1637	1598	1588*	1603	1589
Level_3.1_AIC	1206	1205	1186	1152	1127*	1153	1129
Level_3.1_BIC	1218	1223	1217	1176	1164*	1184	1172
Level_4.2_AIC	2435	2430	2423	2316	2310*	2314	2310*
Level_4.2_BIC	2447	2448	2453	2340*	2347	2344	2353
Level_3.2_AIC	2674	2665	2669	2570*	2574	2571	2575
Level_3.2_BIC	2686	2684	2699	2594*	2610	2601	2618
Level_4.2.c1_AIC	3005	2991	2992	2869	2873	2868*	2872
Level_4.2.c1_BIC	3017	3009	3023	2893*	2909	2898	2914
Level_4.2.c2_AIC	4039	4030	4029	3947*	3947*	3948	3948
Level_4.2.c2_BIC	4051	4048	4060	3971*	3983	3979	3991
