# Supplementary material for: Different Perspectives on Retest Effects in the Context of Spatial Thinking: Interplay of Behavioral Performance, Cognitive Processing, and Cognitive Workload
Source: J Intell. 2023 Mar 29;11(4):66. doi: 10.3390/jintelligence11040066 (PMC10145210; doi:10.3390/jintelligence11040066)
Supplement: Supplementary file 1 [file jintelligence-11-00066-s001.zip › Tables/ModelComparison_CR.txt]

CR_1	CR_2a	CR_2b	CR_3a	CR_3b	CR_4a	CR_4b
Level_4.1_AIC	7096	7018	6826	7010	6818*	7012	6820
Level_4.1_BIC	7114	7043	6862	7041	6861*	7049	6869
Level_3.1_AIC	5529	5529	5455	5523	5450*	5520	5450*
Level_3.1_BIC	5547	5554	5491*	5554	5493	5557	5499
Level_4.2_AIC	7091	7092	7065	7074	7046	7071	7045*
Level_4.2_BIC	7109	7116	7102	7104	7089*	7108	7094
Level_3.2_AIC	7091	7093	7090	7078	7074*	7080	7076
Level_3.2_BIC	7110	7118	7127	7109*	7117	7117	7125
Level_4.2.c1_AIC	7622	7616	7592	7598	7574*	7599	7576
Level_4.2.c1_BIC	7640	7641	7629	7628	7617*	7636	7625
Level_4.2.c2_AIC	8042	8042	7993	8042	7993	8037	7992*
Level_4.2.c2_BIC	8060	8067	8030*	8072	8036	8074	8041
