# Supplementary material for: Different Perspectives on Retest Effects in the Context of Spatial Thinking: Interplay of Behavioral Performance, Cognitive Processing, and Cognitive Workload
Source: J Intell. 2023 Mar 29;11(4):66. doi: 10.3390/jintelligence11040066 (PMC10145210; doi:10.3390/jintelligence11040066)
Supplement: Supplementary file 1 [file jintelligence-11-00066-s001.zip › Tables/ModelComparison_Entropy.txt]

AB_200_1	AB_200_2a	AB_200_2b	AB_200_3a	AB_200_3b	AB_200_4a	AB_200_4b
Level_4.1_AIC	-3043	-3090	-3156	-3096	-3163*	-3094	-3161
Level_4.1_BIC	-3025	-3066	-3121	-3066	-3122*	-3059	-3114
Level_3.1_AIC	-2418	-2422	-2465	-2427	-2471	-2432	-2472*
Level_3.1_BIC	-2402	-2400	-2432	-2400	-2433*	-2399	-2428
Level_4.2_AIC	-2757	-2780	-2843*	-2779	-2842	-2777	-2840
Level_4.2_BIC	-2740	-2758	-2809*	-2751	-2802	-2743	-2794
Level_3.2_AIC	-4856	-4900	-4929*	-4898	-4928	-4896	-4926
Level_3.2_BIC	-4838	-4876	-4894*	-4869	-4887	-4861	-4879
Level_4.2.c1_AIC	-2426	-2425	-2451	-2445	-2473*	-2444	-2471
Level_4.2.c1_BIC	-2410	-2403	-2418	-2418	-2434*	-2411	-2427
Level_4.2.c2_AIC	-2125	-2145	-2151	-2170	-2177*	-2168	-2175
Level_4.2.c2_BIC	-2109	-2123	-2119	-2143*	-2139	-2136	-2132
