# Supplementary material for: Different Perspectives on Retest Effects in the Context of Spatial Thinking: Interplay of Behavioral Performance, Cognitive Processing, and Cognitive Workload
Source: J Intell. 2023 Mar 29;11(4):66. doi: 10.3390/jintelligence11040066 (PMC10145210; doi:10.3390/jintelligence11040066)
Supplement: Supplementary file 1 [file jintelligence-11-00066-s001.zip › Tables/ModelComparison_IPA.txt]

diff_1	diff_2a	diff_2b	diff_3a	diff_3b	diff_4a	diff_4b
Level_4.1_AIC	8734	8709	8713	8699*	8703	8701	8705
Level_4.1_BIC	8752	8733	8749	8730*	8746	8738	8754
Level_3.1_AIC	10086	10081	10085	10065*	10069	10067	10071
Level_3.1_BIC	10104	10106	10122	10096*	10112	10104	10120
Level_4.2_AIC	7353*	7355	7356	7357	7358	7357	7359
Level_4.2_BIC	7371*	7379	7393	7388	7401	7394	7408
Level_3.2_AIC	6879*	6881	6880	6882	6881	6880	6879*
Level_3.2_BIC	6898*	6906	6917	6913	6923	6916	6928
Level_4.2.c1_AIC	6819	6804	6799	6789	6788	6783*	6783*
Level_4.2.c1_BIC	6837	6828	6836	6819*	6830	6820	6832
Level_4.2.c2_AIC	7041	7041	7042	7013*	7014	7015	7016
Level_4.2.c2_BIC	7059	7065	7078	7043*	7057	7052	7065
