# Supplementary material for: Different Perspectives on Retest Effects in the Context of Spatial Thinking: Interplay of Behavioral Performance, Cognitive Processing, and Cognitive Workload
Source: J Intell. 2023 Mar 29;11(4):66. doi: 10.3390/jintelligence11040066 (PMC10145210; doi:10.3390/jintelligence11040066)
Supplement: Supplementary file 1 [file jintelligence-11-00066-s001.zip › Tables/ModelComparison_Levenshtein.txt]

AB_200_1	AB_200_2a	AB_200_2b	AB_200_3a	AB_200_3b	AB_200_4a	AB_200_4b
Level_4.1_AIC	-2120	-2118	-2152	-2128	-2163*	-2129	-2162
Level_4.1_BIC	-2103	-2095	-2117	-2099	-2122*	-2093	-2116
Level_3.1_AIC	-1549*	-1548	-1549*	-1548	-1549*	-1548	-1549*
Level_3.1_BIC	-1532*	-1525	-1515	-1520	-1510	-1514	-1504
Level_4.2_AIC	-2147	-2147	-2156	-2150	-2158*	-2150	-2158*
Level_4.2_BIC	-2130*	-2123	-2120	-2121	-2117	-2115	-2110
Level_3.2_AIC	-2825	-2823	-2822	-2842	-2842	-2850*	-2848
Level_3.2_BIC	-2807	-2799	-2786	-2812	-2800	-2814*	-2800
Level_4.2.c1_AIC	-1569	-1568	-1578	-1606	-1615*	-1605	-1614
Level_4.2.c1_BIC	-1552	-1544	-1542	-1576*	-1573	-1569	-1566
Level_4.2.c2_AIC	-1246	-1247	-1260	-1262	-1275*	-1262	-1274
Level_4.2.c2_BIC	-1228	-1223	-1224	-1233	-1234*	-1227	-1227
