# Supplementary material for: Different Perspectives on Retest Effects in the Context of Spatial Thinking: Interplay of Behavioral Performance, Cognitive Processing, and Cognitive Workload
Source: J Intell. 2023 Mar 29;11(4):66. doi: 10.3390/jintelligence11040066 (PMC10145210; doi:10.3390/jintelligence11040066)
Supplement: Supplementary file 1 [file jintelligence-11-00066-s001.zip › Tables/ModelComparison_Loc.txt]

A_num_rel_1	A_num_rel_2a	A_num_rel_2b	A_num_rel_3a	A_num_rel_3b	A_num_rel_4a	A_num_rel_4b
Level_4.1_AIC	-3926	-4171	-4256*	-4169	-4254	-4167	-4252
Level_4.1_BIC	-3908	-4147	-4220*	-4139	-4212	-4131	-4205
Level_3.1_AIC	-3501	-3553	-3595*	-3551	-3593	-3556	-3594
Level_3.1_BIC	-3483	-3529	-3560*	-3522	-3552	-3521	-3548
Level_4.2_AIC	-5533	-5565	-5639*	-5563	-5638	-5562	-5636
Level_4.2_BIC	-5515	-5540	-5603*	-5533	-5595	-5526	-5588
Level_3.2_AIC	-6144	-6204	-6299	-6205	-6300*	-6203	-6298
Level_3.2_BIC	-6126	-6180	-6263*	-6174	-6257	-6166	-6249
Level_4.2.c1_AIC	-6684	-6720	-6813	-6734	-6827*	-6732	-6825
Level_4.2.c1_BIC	-6665	-6695	-6776	-6703	-6784*	-6695	-6776
Level_4.2.c2_AIC	-6633	-6631	-6666	-6645	-6680*	-6644	-6678
Level_4.2.c2_BIC	-6614	-6607	-6629	-6615	-6638*	-6607	-6630
