# Supplementary material for: Different Perspectives on Retest Effects in the Context of Spatial Thinking: Interplay of Behavioral Performance, Cognitive Processing, and Cognitive Workload
Source: J Intell. 2023 Mar 29;11(4):66. doi: 10.3390/jintelligence11040066 (PMC10145210; doi:10.3390/jintelligence11040066)
Supplement: Supplementary file 1 [file jintelligence-11-00066-s001.zip › Tables/ModelComparison_RT.txt]

RT_log_1	RT_log_2a	RT_log_2b	RT_log_3a	RT_log_3b	RT_log_4a	RT_log_4b
Level_4.1_AIC	3888	3691	3640	3681	3631*	3680	3631*
Level_4.1_BIC	3906	3715	3677	3712	3674*	3717	3680
Level_3.1_AIC	3167	3147	3070	3140	3064*	3141	3065
Level_3.1_BIC	3186	3171	3107	3171	3106*	3178	3114
Level_4.2_AIC	3747	3728	3652*	3729	3654	3728	3654
Level_4.2_BIC	3766	3752	3689*	3760	3696	3765	3703
Level_3.2_AIC	3801	3773	3763	3772	3762	3766	3759*
Level_3.2_BIC	3819	3797*	3800	3803	3805	3803	3808
Level_4.2.c1_AIC	4678	4529	4465	4509	4445*	4511	4447
Level_4.2.c1_BIC	4697	4554	4502	4540	4488*	4548	4496
Level_4.2.c2_AIC	5310	5170	5124	5105	5057*	5105	5058
Level_4.2.c2_BIC	5329	5195	5161	5135	5100*	5142	5107
